# Supplementary material for: A new combination and taxonomic notes in Pseudobombax Dugand (Malvaceae)
Source: PhytoKeys. 2017 Aug 9;(85):27–30. doi: 10.3897/phytokeys.85.13930 (PMC5624177; doi:10.3897/phytokeys.85.13930)
Supplement: XML Treatment for Pseudobombax majus [file phytokeys.85.13930-treatment1.xml]

<!DOCTYPE tp:taxon-treatment
  PUBLIC "-//TaxonX//DTD Taxonomic Treatment Publishing DTD v0 20100105//EN" "tax-treatment-NSO.dtd">
<tp:taxon-treatment xmlns:tp="http://www.plazi.org/taxpub"><tp:treatment-meta><kwd-group><label>Taxon classification</label><kwd><named-content xmlns:xlink="http://www.w3.org/1999/xlink" content-type="kingdom">Plantae</named-content></kwd><kwd><named-content xmlns:xlink="http://www.w3.org/1999/xlink" content-type="order">Malvales</named-content></kwd><kwd><named-content xmlns:xlink="http://www.w3.org/1999/xlink" content-type="family">Malvaceae</named-content></kwd></kwd-group><mixed-citation publication-type="journal"><person-group><name><surname>Carvalho-Sobrinho</surname><given-names>Jefferson G.</given-names></name><name><surname>Dorr</surname><given-names>Laurence J.</given-names></name></person-group><article-title>A new combination and taxonomic notes in <italic><tp:taxon-name><tp:taxon-name-part taxon-name-part-type="genus" reg="Pseudobombax">Pseudobombax</tp:taxon-name-part></tp:taxon-name></italic> Dugand (<tp:taxon-name><tp:taxon-name-part taxon-name-part-type="family">Malvaceae</tp:taxon-name-part></tp:taxon-name>)</article-title><source>PhytoKeys</source><day>9</day><month>8</month><year>2017</year><volume>2017</volume><issue>85</issue><fpage>27</fpage><lpage>30</lpage><pub-id pub-id-type="doi">10.3897/phytokeys.85.13930</pub-id></mixed-citation></tp:treatment-meta><tp:nomenclature><tp:taxon-name>
            <tp:taxon-name-part taxon-name-part-type="genus" reg="Pseudobombax">Pseudobombax</tp:taxon-name-part>
            <tp:taxon-name-part taxon-name-part-type="species" reg="majus">majus</tp:taxon-name-part>
            <object-id xmlns:xlink="http://www.w3.org/1999/xlink" content-type="ipni" xlink:type="simple">urn:lsid:ipni.org:names:60474975-2</object-id>
          </tp:taxon-name><tp:taxon-authority>(A. Robyns) Carv.-Sobr., comb. &amp;</tp:taxon-authority><tp:taxon-status xmlns:xlink="http://www.w3.org/1999/xlink" xlink:type="simple">stat. nov.</tp:taxon-status><tp:nomenclature-citation-list><tp:nomenclature-citation><tp:taxon-name>   </tp:taxon-name><comment>Basionym. <tp:taxon-name><tp:taxon-name-part taxon-name-part-type="genus" reg="Pseudobombax">Pseudobombax</tp:taxon-name-part> <tp:taxon-name-part taxon-name-part-type="species" reg="grandiflorum">grandiflorum</tp:taxon-name-part> <tp:taxon-name-part taxon-name-part-type="infraspecific-rank">var.</tp:taxon-name-part> <tp:taxon-name-part taxon-name-part-type="variety" reg="majus">majus</tp:taxon-name-part></tp:taxon-name> A. Robyns, Bull. Jard. Bot. État Bruxelles 33(1): 56. 1963. — Type: Brazil. Minas Gerais: Viçosa, Chacha Valley, near Chacha House, 17 May 1930, <italic>Y. Mexia 4711</italic> (holotype: F! [F neg. 57390, F0052177F, JSTOR image]; isotypes: BM [BM000645666, JSTOR image], G!, K! [K000913925, JSTOR image], MO! [MO-357466, JSTOR image], NY! [NY133608, JSTOR image], P! [P06622849, JSTOR image], S! [S10-38043], U [U0000789, JSTOR image], US! [US00101966, JSTOR image], VIC!, WIS!). </comment></tp:nomenclature-citation></tp:nomenclature-citation-list></tp:nomenclature><tp:treatment-sec sec-type="notes" id="SECID0E5BAC"><title>Notes.</title><p>
            <xref ref-type="bibr" rid="B2">Robyns (1963)</xref> proposed <tp:taxon-name><tp:taxon-name-part taxon-name-part-type="genus" reg="Pseudobombax">Pseudobombax</tp:taxon-name-part> <tp:taxon-name-part taxon-name-part-type="species" reg="grandiflorum">grandiflorum</tp:taxon-name-part> <tp:taxon-name-part taxon-name-part-type="infraspecific-rank">var.</tp:taxon-name-part> <tp:taxon-name-part taxon-name-part-type="variety" reg="majus">majus</tp:taxon-name-part></tp:taxon-name> based on specimens with longer pedicels and staminal tubes as well as wider calyces and petals than are found in the nominate variety. Analysis of the protologue and type material of this variety and the nominate one, along with a comprehensive examination of herbarium specimens, reveals that <tp:taxon-name><tp:taxon-name-part taxon-name-part-type="genus" reg="Pseudobombax">P.</tp:taxon-name-part> <tp:taxon-name-part taxon-name-part-type="species" reg="grandiflorum">grandiflorum</tp:taxon-name-part> <tp:taxon-name-part taxon-name-part-type="infraspecific-rank">var.</tp:taxon-name-part> <tp:taxon-name-part taxon-name-part-type="variety" reg="majus">majus</tp:taxon-name-part></tp:taxon-name> is also morphologically distinct from the nominate variety in having mostly 9–11 (vs. mostly 5) leaflets (7 leaflets rarely occur in both taxa), often 3–7-flowered cymes (vs. flowers solitary, rarely 2–3-flowered cymes), and 5-angulate (vs. 5-costate) fruits in cross-section. Moreover, <tp:taxon-name><tp:taxon-name-part taxon-name-part-type="genus" reg="Pseudobombax">P.</tp:taxon-name-part> <tp:taxon-name-part taxon-name-part-type="species" reg="grandiflorum">grandiflorum</tp:taxon-name-part> <tp:taxon-name-part taxon-name-part-type="infraspecific-rank">var.</tp:taxon-name-part> <tp:taxon-name-part taxon-name-part-type="variety" reg="majus">majus</tp:taxon-name-part></tp:taxon-name> has calyces that are urceolate (vs. cupuliform) and often lobed (vs. truncate).</p><p>In addition to these morphological differences, the two taxa can be distinguished by their distribution in Eastern Brazil. <tp:taxon-name><tp:taxon-name-part taxon-name-part-type="genus" reg="Pseudobombax">Pseudobombax</tp:taxon-name-part> <tp:taxon-name-part taxon-name-part-type="species" reg="grandiflorum">grandiflorum</tp:taxon-name-part> <tp:taxon-name-part taxon-name-part-type="infraspecific-rank">var.</tp:taxon-name-part> <tp:taxon-name-part taxon-name-part-type="variety" reg="majus">majus</tp:taxon-name-part></tp:taxon-name> inhabits semi-deciduous forests and occasionally granitic outcrops in wet forests whereas the nominate variety inhabits mainly coastal restinga vegetation. Thus, morphological evidence along with the parapatric distribution are sufficient to recognize <tp:taxon-name><tp:taxon-name-part taxon-name-part-type="genus" reg="Pseudobombax">Pseudobombax</tp:taxon-name-part> <tp:taxon-name-part taxon-name-part-type="species" reg="grandiflorum">grandiflorum</tp:taxon-name-part> <tp:taxon-name-part taxon-name-part-type="infraspecific-rank">var.</tp:taxon-name-part> <tp:taxon-name-part taxon-name-part-type="variety" reg="majus">majus</tp:taxon-name-part></tp:taxon-name> at species rank.</p><p>
            <italic><tp:taxon-name><tp:taxon-name-part taxon-name-part-type="genus" reg="Pseudobombax">Pseudobombax</tp:taxon-name-part> <tp:taxon-name-part taxon-name-part-type="species" reg="majus">majus</tp:taxon-name-part></tp:taxon-name></italic> can be distinguished from its sister species <italic><tp:taxon-name><tp:taxon-name-part taxon-name-part-type="genus" reg="Pseudobombax">P.</tp:taxon-name-part> <tp:taxon-name-part taxon-name-part-type="species" reg="longiflorum">longiflorum</tp:taxon-name-part></tp:taxon-name></italic> (Mart.) A. Robyns (<xref ref-type="bibr" rid="B1">Carvalho-Sobrinho et al. 2016</xref>: fig. 2), a widespread species in South American savannas, by its cuneate (vs. truncate) leaflets, shorter (c. 10 vs. 16–50 mm long) petiolules, and its 5-angulate (vs. circular) fruits in cross-section.</p><!--PageBreak--></tp:treatment-sec><ref-list><ref id="B2"><mixed-citation xmlns:xlink="http://www.w3.org/1999/xlink" xlink:type="simple">
          <person-group><name name-style="western"><surname>Robyns</surname><given-names>A</given-names></name></person-group> (<year>1963</year>) <article-title>Essai de Monographie du genre <italic><tp:taxon-name><tp:taxon-name-part taxon-name-part-type="genus">Bombax</tp:taxon-name-part></tp:taxon-name></italic> L. s.l. (<tp:taxon-name><tp:taxon-name-part taxon-name-part-type="family">Bombacaceae</tp:taxon-name-part></tp:taxon-name>).</article-title> <source>Bulletin du Jardin Botanique de l’État a Bruxelles</source> <volume>33</volume>: <fpage>1</fpage>–<lpage>315</lpage>. <ext-link xlink:type="simple" ext-link-type="doi" xlink:href="10.2307/3667210">https://doi.org/10.2307/3667210</ext-link></mixed-citation></ref><ref id="B1"><mixed-citation xmlns:xlink="http://www.w3.org/1999/xlink" xlink:type="simple">
          <person-group><name name-style="western"><surname>Carvalho-Sobrinho</surname><given-names>JG</given-names></name><name name-style="western"><surname>Alverson</surname><given-names>WS</given-names></name><name name-style="western"><surname>Alcantara</surname><given-names>S</given-names></name><name name-style="western"><surname>Queiroz</surname><given-names>LP</given-names></name><name name-style="western"><surname>Mota</surname><given-names>AC</given-names></name><name name-style="western"><surname>Baum</surname><given-names>DA</given-names></name></person-group> (<year>2016</year>) <article-title>Revisiting the phylogeny of <tp:taxon-name><tp:taxon-name-part taxon-name-part-type="subfamily">Bombacoideae</tp:taxon-name-part></tp:taxon-name> (<tp:taxon-name><tp:taxon-name-part taxon-name-part-type="family">Malvaceae</tp:taxon-name-part></tp:taxon-name>): Novel relationships, morphologically cohesive clades, and a new tribal classification based on multilocus phylogenetic analyses.</article-title> <source>Molecular Phylogenetics and Evolution</source> <volume>101</volume>: <fpage>56</fpage>–<lpage>74</lpage>. <ext-link xlink:type="simple" ext-link-type="doi" xlink:href="10.1016/j.ympev.2016.05.006">https://doi.org/10.1016/j.ympev.2016.05.006</ext-link></mixed-citation></ref></ref-list></tp:taxon-treatment>
