# Supplementary material for: A new combination and taxonomic notes in Pseudobombax Dugand (Malvaceae)
Source: PhytoKeys. 2017 Aug 9;(85):27–30. doi: 10.3897/phytokeys.85.13930 (PMC5624177; doi:10.3897/phytokeys.85.13930)
Supplement: XML Treatment for Pseudobombax millei [file phytokeys.85.13930-treatment2.xml]

<!DOCTYPE tp:taxon-treatment
  PUBLIC "-//TaxonX//DTD Taxonomic Treatment Publishing DTD v0 20100105//EN" "tax-treatment-NSO.dtd">
<tp:taxon-treatment xmlns:tp="http://www.plazi.org/taxpub"><tp:treatment-meta><kwd-group><label>Taxon classification</label><kwd><named-content xmlns:xlink="http://www.w3.org/1999/xlink" content-type="kingdom">Plantae</named-content></kwd><kwd><named-content xmlns:xlink="http://www.w3.org/1999/xlink" content-type="order">Malvales</named-content></kwd><kwd><named-content xmlns:xlink="http://www.w3.org/1999/xlink" content-type="family">Malvaceae</named-content></kwd></kwd-group><mixed-citation publication-type="journal"><person-group><name><surname>Carvalho-Sobrinho</surname><given-names>Jefferson G.</given-names></name><name><surname>Dorr</surname><given-names>Laurence J.</given-names></name></person-group><article-title>A new combination and taxonomic notes in <italic><tp:taxon-name><tp:taxon-name-part taxon-name-part-type="genus" reg="Pseudobombax">Pseudobombax</tp:taxon-name-part></tp:taxon-name></italic> Dugand (<tp:taxon-name><tp:taxon-name-part taxon-name-part-type="family">Malvaceae</tp:taxon-name-part></tp:taxon-name>)</article-title><source>PhytoKeys</source><day>9</day><month>8</month><year>2017</year><volume>2017</volume><issue>85</issue><fpage>27</fpage><lpage>30</lpage><pub-id pub-id-type="doi">10.3897/phytokeys.85.13930</pub-id></mixed-citation></tp:treatment-meta><tp:nomenclature><tp:taxon-name>
            <tp:taxon-name-part taxon-name-part-type="genus" reg="Pseudobombax">Pseudobombax</tp:taxon-name-part>
            <tp:taxon-name-part taxon-name-part-type="species" reg="millei">millei</tp:taxon-name-part>
          </tp:taxon-name><tp:taxon-authority>(Standl.) A. Robyns, Bull. Jard. Bot. État Bruxelles 33: 69. 1963.</tp:taxon-authority><tp:nomenclature-citation-list><tp:nomenclature-citation><tp:taxon-name> </tp:taxon-name><comment>Basionym. <tp:taxon-name><tp:taxon-name-part taxon-name-part-type="genus" reg="Bombax">Bombax</tp:taxon-name-part> <tp:taxon-name-part taxon-name-part-type="species" reg="millei">millei</tp:taxon-name-part></tp:taxon-name> Standl., Trop. Woods 45: 16. 1936. — Type: Ecuador. Sept 1929, <italic>L. Mille 868</italic> (holotype: F! [F0052111F, F0052112F, JSTOR image]). = <tp:taxon-name><tp:taxon-name-part taxon-name-part-type="genus" reg="Pseudobombax">Pseudobombax</tp:taxon-name-part> <tp:taxon-name-part taxon-name-part-type="species" reg="guayasense">guayasense</tp:taxon-name-part></tp:taxon-name> A. Robyns, Bull. Jard. Bot. État Bruxelles 33(1): 68. 1963. — Type: Ecuador. Guayas: vicinity of Guayaquil, Cerro Azul, 10 Sept 1955, <italic>E. Asplund 17588</italic> (holotype: S! [S10-39074, S10-39076, S-R-11308, JSTOR image]!; isotypes: BR [BR0000006961367, JSTOR image], NY! [NY00133609, JSTOR image]), <bold>syn. nov.</bold></comment></tp:nomenclature-citation></tp:nomenclature-citation-list></tp:nomenclature><tp:treatment-sec sec-type="notes" id="SECID0E6HAC"><title>Notes.</title><p>The characters (leaflet shape, calyx dimensions, and pubescence of staminal tubes) used by <xref ref-type="bibr" rid="B2">Robyns (1963)</xref> to segregate <italic><tp:taxon-name><tp:taxon-name-part taxon-name-part-type="genus" reg="Pseudobombax">Pseudobombax</tp:taxon-name-part> <tp:taxon-name-part taxon-name-part-type="species" reg="guayasense">guayasense</tp:taxon-name-part></tp:taxon-name></italic> are not sufficient to distinguish it from <italic><tp:taxon-name><tp:taxon-name-part taxon-name-part-type="genus" reg="Pseudobombax">P.</tp:taxon-name-part> <tp:taxon-name-part taxon-name-part-type="species" reg="millei">millei</tp:taxon-name-part></tp:taxon-name></italic> based on a more comprehensive sampling of herbarium collections. Previously, phylogenetic analyses of DNA sequences were interpreted as supporting the accessions examined of these two taxa as sister groups (<xref ref-type="bibr" rid="B1">Carvalho-Sobrinho et al. 2016</xref>: fig. 2), but we now consider <italic><tp:taxon-name><tp:taxon-name-part taxon-name-part-type="genus" reg="Pseudobombax">P.</tp:taxon-name-part> <tp:taxon-name-part taxon-name-part-type="species" reg="guayasense">guayasense</tp:taxon-name-part></tp:taxon-name></italic> to be a synonym of <italic><tp:taxon-name><tp:taxon-name-part taxon-name-part-type="genus" reg="Pseudobombax">P.</tp:taxon-name-part> <tp:taxon-name-part taxon-name-part-type="species" reg="millei">millei</tp:taxon-name-part></tp:taxon-name></italic> on the basis of combined morphological and molecular evidence.</p></tp:treatment-sec><ref-list><ref id="B2"><mixed-citation xmlns:xlink="http://www.w3.org/1999/xlink" xlink:type="simple">
          <person-group><name name-style="western"><surname>Robyns</surname><given-names>A</given-names></name></person-group> (<year>1963</year>) <article-title>Essai de Monographie du genre <italic><tp:taxon-name><tp:taxon-name-part taxon-name-part-type="genus">Bombax</tp:taxon-name-part></tp:taxon-name></italic> L. s.l. (<tp:taxon-name><tp:taxon-name-part taxon-name-part-type="family">Bombacaceae</tp:taxon-name-part></tp:taxon-name>).</article-title> <source>Bulletin du Jardin Botanique de l’État a Bruxelles</source> <volume>33</volume>: <fpage>1</fpage>–<lpage>315</lpage>. <ext-link xlink:type="simple" ext-link-type="doi" xlink:href="10.2307/3667210">https://doi.org/10.2307/3667210</ext-link></mixed-citation></ref><ref id="B1"><mixed-citation xmlns:xlink="http://www.w3.org/1999/xlink" xlink:type="simple">
          <person-group><name name-style="western"><surname>Carvalho-Sobrinho</surname><given-names>JG</given-names></name><name name-style="western"><surname>Alverson</surname><given-names>WS</given-names></name><name name-style="western"><surname>Alcantara</surname><given-names>S</given-names></name><name name-style="western"><surname>Queiroz</surname><given-names>LP</given-names></name><name name-style="western"><surname>Mota</surname><given-names>AC</given-names></name><name name-style="western"><surname>Baum</surname><given-names>DA</given-names></name></person-group> (<year>2016</year>) <article-title>Revisiting the phylogeny of <tp:taxon-name><tp:taxon-name-part taxon-name-part-type="subfamily">Bombacoideae</tp:taxon-name-part></tp:taxon-name> (<tp:taxon-name><tp:taxon-name-part taxon-name-part-type="family">Malvaceae</tp:taxon-name-part></tp:taxon-name>): Novel relationships, morphologically cohesive clades, and a new tribal classification based on multilocus phylogenetic analyses.</article-title> <source>Molecular Phylogenetics and Evolution</source> <volume>101</volume>: <fpage>56</fpage>–<lpage>74</lpage>. <ext-link xlink:type="simple" ext-link-type="doi" xlink:href="10.1016/j.ympev.2016.05.006">https://doi.org/10.1016/j.ympev.2016.05.006</ext-link></mixed-citation></ref></ref-list></tp:taxon-treatment>
