# Supplementary material for: A new combination and taxonomic notes in Pseudobombax Dugand (Malvaceae)
Source: PhytoKeys. 2017 Aug 9;(85):27–30. doi: 10.3897/phytokeys.85.13930 (PMC5624177; doi:10.3897/phytokeys.85.13930)
Supplement: XML Treatment for Pseudobombax munguba [file phytokeys.85.13930-treatment3.xml]

<!DOCTYPE tp:taxon-treatment
  PUBLIC "-//TaxonX//DTD Taxonomic Treatment Publishing DTD v0 20100105//EN" "tax-treatment-NSO.dtd">
<tp:taxon-treatment xmlns:tp="http://www.plazi.org/taxpub"><tp:treatment-meta><kwd-group><label>Taxon classification</label><kwd><named-content xmlns:xlink="http://www.w3.org/1999/xlink" content-type="kingdom">Plantae</named-content></kwd><kwd><named-content xmlns:xlink="http://www.w3.org/1999/xlink" content-type="order">Malvales</named-content></kwd><kwd><named-content xmlns:xlink="http://www.w3.org/1999/xlink" content-type="family">Malvaceae</named-content></kwd></kwd-group><mixed-citation publication-type="journal"><person-group><name><surname>Carvalho-Sobrinho</surname><given-names>Jefferson G.</given-names></name><name><surname>Dorr</surname><given-names>Laurence J.</given-names></name></person-group><article-title>A new combination and taxonomic notes in <italic><tp:taxon-name><tp:taxon-name-part taxon-name-part-type="genus" reg="Pseudobombax">Pseudobombax</tp:taxon-name-part></tp:taxon-name></italic> Dugand (<tp:taxon-name><tp:taxon-name-part taxon-name-part-type="family">Malvaceae</tp:taxon-name-part></tp:taxon-name>)</article-title><source>PhytoKeys</source><day>9</day><month>8</month><year>2017</year><volume>2017</volume><issue>85</issue><fpage>27</fpage><lpage>30</lpage><pub-id pub-id-type="doi">10.3897/phytokeys.85.13930</pub-id></mixed-citation></tp:treatment-meta><tp:nomenclature><tp:taxon-name>
            <tp:taxon-name-part taxon-name-part-type="genus" reg="Pseudobombax">Pseudobombax</tp:taxon-name-part>
            <tp:taxon-name-part taxon-name-part-type="species" reg="munguba">munguba</tp:taxon-name-part>
          </tp:taxon-name><tp:taxon-authority>(Mart.) Dugand, Mutisia 9: 4. 1952.</tp:taxon-authority><tp:nomenclature-citation-list><tp:nomenclature-citation><tp:taxon-name> </tp:taxon-name><comment>Basionym. <tp:taxon-name><tp:taxon-name-part taxon-name-part-type="genus" reg="Bombax">Bombax</tp:taxon-name-part> <tp:taxon-name-part taxon-name-part-type="species" reg="munguba">munguba</tp:taxon-name-part></tp:taxon-name> Mart., Nov. Gen. Sp. Pl. 1: 93, t. 99. 1826. — Type: Brazil. Amazonas: Rio Negro, <italic>Martius s.n.</italic> (lectotype, designated by <xref ref-type="bibr" rid="B2">Robyns (1963)</xref>: M! [M0211657, JSTOR image]). = <tp:taxon-name><tp:taxon-name-part taxon-name-part-type="genus" reg="Pseudobombax">Pseudobombax</tp:taxon-name-part> <tp:taxon-name-part taxon-name-part-type="species" reg="amapaense">amapaense</tp:taxon-name-part></tp:taxon-name> A. Robyns, Mem. New York Bot. Gard. 17(1): 195. 1967. — Type: Brazil. Amapá: Rio Jari, near Cachoeira Miriti, <named-content xmlns:xlink="http://www.w3.org/1999/xlink" content-type="dwc:verbatimCoordinates" xlink:type="simple"><named-content content-type="geo-json" specific-use="{&#34;type&#34;:&#34;Point&#34;,&#34;coordinates&#34;:[-53.100000,0.683333]}" id="NCID0EAMAC" xlink:type="simple">0°41'N, 53°6'W</named-content></named-content>, 180 m, 25 Aug 1961, <italic>W. A. Egler &amp; H. S. Irwin 46673</italic> (NY! [NY00133605, NY00133606, NY00133607, JSTOR image]), <bold>syn. nov.</bold></comment></tp:nomenclature-citation></tp:nomenclature-citation-list></tp:nomenclature><tp:treatment-sec sec-type="notes" id="SECID0EIMAC"><title>Notes.</title><p>The characters (tree height and pubescence of staminal tubes) used by <xref ref-type="bibr" rid="B3">Robyns (1967)</xref> to segregate <italic><tp:taxon-name><tp:taxon-name-part taxon-name-part-type="genus" reg="Pseudobombax">P.</tp:taxon-name-part> <tp:taxon-name-part taxon-name-part-type="species" reg="amapaense">amapaense</tp:taxon-name-part></tp:taxon-name></italic> do not permit it to be distinguished from <italic><tp:taxon-name><tp:taxon-name-part taxon-name-part-type="genus" reg="Pseudobombax">P.</tp:taxon-name-part> <tp:taxon-name-part taxon-name-part-type="species" reg="munguba">munguba</tp:taxon-name-part></tp:taxon-name></italic> based on a more comprehensive sampling in the field and in herbarium collections. Previously, phylogenetic analyses of DNA sequences were interpreted as supporting the accessions examined of these two taxa as sister groups (<xref ref-type="bibr" rid="B1">Carvalho-Sobrinho et al. 2016</xref>: fig. 2), but we now consider <italic><tp:taxon-name><tp:taxon-name-part taxon-name-part-type="genus" reg="Pseudobombax">P.</tp:taxon-name-part> <tp:taxon-name-part taxon-name-part-type="species" reg="amapaense">amapaense</tp:taxon-name-part></tp:taxon-name></italic> to be a synonym of <italic><tp:taxon-name><tp:taxon-name-part taxon-name-part-type="genus" reg="Pseudobombax">P.</tp:taxon-name-part> <tp:taxon-name-part taxon-name-part-type="species" reg="munguba">munguba</tp:taxon-name-part></tp:taxon-name></italic> on the basis of combined morphological and molecular evidence.</p></tp:treatment-sec><ref-list><ref id="B2"><mixed-citation xmlns:xlink="http://www.w3.org/1999/xlink" xlink:type="simple">
          <person-group><name name-style="western"><surname>Robyns</surname><given-names>A</given-names></name></person-group> (<year>1963</year>) <article-title>Essai de Monographie du genre <italic><tp:taxon-name><tp:taxon-name-part taxon-name-part-type="genus">Bombax</tp:taxon-name-part></tp:taxon-name></italic> L. s.l. (<tp:taxon-name><tp:taxon-name-part taxon-name-part-type="family">Bombacaceae</tp:taxon-name-part></tp:taxon-name>).</article-title> <source>Bulletin du Jardin Botanique de l’État a Bruxelles</source> <volume>33</volume>: <fpage>1</fpage>–<lpage>315</lpage>. <ext-link xlink:type="simple" ext-link-type="doi" xlink:href="10.2307/3667210">https://doi.org/10.2307/3667210</ext-link></mixed-citation></ref><ref id="B3"><mixed-citation xmlns:xlink="http://www.w3.org/1999/xlink" xlink:type="simple">
          <person-group><name name-style="western"><surname>Robyns</surname><given-names>A</given-names></name></person-group> (<year>1967</year>) <article-title><tp:taxon-name><tp:taxon-name-part taxon-name-part-type="family">Bombacaceae</tp:taxon-name-part></tp:taxon-name>. In: The Botany of the Guayana Highland, part VII.</article-title> <source>Memoirs of the New York Botanical Garden</source> <volume>17</volume>: <fpage>190</fpage>–<lpage>201</lpage>. <ext-link xlink:type="simple" ext-link-type="doi" xlink:href="10.2307/2395010">https://doi.org/10.2307/2395010</ext-link></mixed-citation></ref><ref id="B1"><mixed-citation xmlns:xlink="http://www.w3.org/1999/xlink" xlink:type="simple">
          <person-group><name name-style="western"><surname>Carvalho-Sobrinho</surname><given-names>JG</given-names></name><name name-style="western"><surname>Alverson</surname><given-names>WS</given-names></name><name name-style="western"><surname>Alcantara</surname><given-names>S</given-names></name><name name-style="western"><surname>Queiroz</surname><given-names>LP</given-names></name><name name-style="western"><surname>Mota</surname><given-names>AC</given-names></name><name name-style="western"><surname>Baum</surname><given-names>DA</given-names></name></person-group> (<year>2016</year>) <article-title>Revisiting the phylogeny of <tp:taxon-name><tp:taxon-name-part taxon-name-part-type="subfamily">Bombacoideae</tp:taxon-name-part></tp:taxon-name> (<tp:taxon-name><tp:taxon-name-part taxon-name-part-type="family">Malvaceae</tp:taxon-name-part></tp:taxon-name>): Novel relationships, morphologically cohesive clades, and a new tribal classification based on multilocus phylogenetic analyses.</article-title> <source>Molecular Phylogenetics and Evolution</source> <volume>101</volume>: <fpage>56</fpage>–<lpage>74</lpage>. <ext-link xlink:type="simple" ext-link-type="doi" xlink:href="10.1016/j.ympev.2016.05.006">https://doi.org/10.1016/j.ympev.2016.05.006</ext-link></mixed-citation></ref></ref-list></tp:taxon-treatment>
